# Supplementary material for: Words Matter: An Antibias Workshop for Health Care Professionals to Reduce Stigmatizing Language
Source: MedEdPORTAL. 2021 Mar 2;17:11115. doi: 10.15766/mep_2374-8265.11115 (PMC7970642; doi:10.15766/mep_2374-8265.11115)
Supplement: Supplementary file 1 — Facilitator's Guide.docxPowerPoint Presentation.pptxSign-out Skit.docxMindful Language Toolkit.docxClinical Cases.docxCourse Evaluation.docx [file mep_2374-8265.11115-s001.zip]

Archive with 7 entries (7 files):
- A. Facilitator's Guide.docx
- B. PowerPoint Presentation.pptx
- C. Sign-Out Skit.docx
- D. Mindful Language Toolkit.docx
- E. Clinical Cases.docx
- F. Course Evaluation.docx
- _Educational_Summary_Report_11115.pdf
